# Supplementary material for: Probiotic Effects of a Marine Purple Non-Sulfur Bacterium, Rhodovulum sulfidophilum KKMI01, on Kuruma Shrimp (Marsupenaeus japonicus)
Source: Microorganisms. 2022 Jan 22;10(2):244. doi: 10.3390/microorganisms10020244 (PMC8876596; doi:10.3390/microorganisms10020244)
Supplement: Supplementary file 1 [file microorganisms-10-00244-s001.zip]

Archive with 5 entries (5 files):
- Supple Figure S1.pptx
- Supple Figure S2.pptx
- Supple Figure S3.pptx
- Table S1 Microorganisms.xlsx
- Text S1 Primer list.pdf
