# Supplementary material for: Probiotic Effects of a Marine Purple Non-Sulfur Bacterium, Rhodovulum sulfidophilum KKMI01, on Kuruma Shrimp (Marsupenaeus japonicus)
Source: Microorganisms. 2022 Jan 22;10(2):244. doi: 10.3390/microorganisms10020244 (PMC8876596; doi:10.3390/microorganisms10020244)
Supplement: Supplementary file 1 [file microorganisms-10-00244-s001.zip › Table S1 Microorganisms.xlsx]

## Sheet: Table S1 w o DOI
Table S1 Previous studies on the effects of probiotics on gene expression in shrimp
			Up-regulated genes
Probiotic microorganism	Doseage (cfu/g feed)	Shrimp	ProPO	AMPs	SOD	Lysozyme	Serine proteinase	Peroxinectin	LGBP	Toll and/or IMD	Others*	Reference					No.
Mixed Bacillus spp	1 to 6 x 106	Litopenaeus vannamei	X		X					X		Fish Shellfish Immunol. 2016 59:95-102. doi: 10.1016/j.fsi.2016.10.022					9
Bacillus subtilis WB60, Pediococcus pentosaceus, and Lactococcus lactis	107 to 108	Litopenaeus vannamei	X				X	X				Microorganisms. 2020 8(2):281. doi: 10.3390/microorganisms8020281					10
Mixed（Bacillus velezensis, Bacillus cereus and Lactobacillus casei）	3 x 106	Litopenaeus vannamei	X	X			X				X	Comp Biochem Physiol C Toxicol Pharmacol. 2020 236:108791. doi:10.1016/j.cbpc.2020.108791					11
Bacillus subtilis	105 or 108	Litopenaeus vannamei	X				X	X	X			Fish Shellfish Immunol. 2012 33(4):683-9. doi: 10.1016/j.fsi.2012.05.027					12
Bacillus subtilis and Shewanella algae	106	Litopenaeus vannamei	X						X		X	Fish Shellfish Immunol. 2019 86:253-259. doi: 10.1016/j.fsi.2018.11.051					13
Bacillus MCCB101 and Micrococcus MCCB104	103	Penaeus monodon		X								Immunobiology. 2011 216(1-2):184-94. doi: 10.1016/j.imbio.2010.05.030					14
Lactobacillus plantarum	107	Litopenaeus vannamei	X		X	X						Fish Shellfish Immunol. 2017 62:195-201. doi: 10.1016/j.fsi.2017.01.015					15
Lactobacillus plantarum	107 to 108	Litopenaeus vannamei	X				X	X	X			Fish Shellfish Immunol. 2007 23(2):364-77. doi: 10.1016/j.fsi.2006.11.010					16
Lactobacillus plantarum	105	Litopenaeus vannamei	X				X	X				Fish Shellfish Immunol. 2018 79:284-293. doi: 10.1016/j.fsi.2018.05.031					17
Lactobacillus pentosus HC-2	5 x 108	Litopenaeus vannamei		X		X					X	Fish Shellfish Immunol. 2019 87:853-870. doi: 10.1016/j.fsi.2019.02.027					18
Lactobacillus plantarum SGLAB01 and Lactococcus lactis SGLAB02	2 to 4 x 108	Litopenaeus vannamei	X									Dev Comp Immunol. 2018 89:54-65. doi: 10.1016/j.dci.2018.08.002					19
Lactococcus lactis D1813	105	Marsupenaeus japonicus	X		X					X		Mar Biotechnol (NY). 2014 16(2):181-92. doi: 10.1007/s10126-013-9532-1					20
Clostridium butyricum	5 x 107 to 2 x 108	Penaeus monodon			X						X	Probiotics Antimicrob Proteins. 2019 11(3):938-945. doi: 10.1007/s12602-018-9421-z					21
Clostridium butyricum	5 x 108	Litopenaeus vannamei	X		X	X				X		Fish Shellfish Immunol. 2019 87:13-21. doi: 10.1016/j.fsi.2018.12.069					22
Clostridium butyricum	1 to 2 x 108	Marsupenaeus japonicus									X	Therm Biol. 2017 66:93-100. doi: 10.1016/j.jtherbio.2017.04.004					23
Clostridium butyricum	106 to 107	Litopenaeus vannamei								X		Fish Shellfish Immunol. 2017 65:25-33. doi: 10.1016/j.fsi.2017.03.048					24
Clostridium butyricum	2.5 x 106 to 107	Litopenaeus vannamei	X	X	X	X			X			Front Microbiol. 2018 9:1-12. doi: 10.3389/fmicb.2018.02191. eCollection 2018					25
Nocardiopsis alba MCCB 110 (marine actinomycetes )	5 x 107	Penaeus monodon	X	X				X			X	Fish Shellfish Immunol. 2020 102:125-132. doi: 10.1016/j.fsi.2020.03.069					26
Yarrowia lipolytica (marine yeast )	106	Litopenaeus vannamei	X	X		X						Fish Shellfish Immunol. 2020 105:469-476. doi: 10.1016/j.fsi.2020.07.043					27
Candida haemulonii S27 and Candida sake S165 (marine yeasts )	10% (w/w)	Penaeus monodon		X								Immunobiology. 2011 216(1-2):184-94. doi: 10.1016/j.imbio.2010.05.030					-
Total numbers of studies			14	7	6	5	5	5	4	4	6
			ProPO: Prophenoloxidase
			SOD: Superoxide dismutase
			AMPs: Antimicrobial peptides
			LGBP: Lipopolysaccharide and beta-1, 3-glucan binding protein
			Toll: Toll like receptor
			IMD: Immune deficiency
			* Others include glutathione peroxidase (GPX), catalase (CAT), hemocyanin (HEM), trypsin, ubiquitinactivating enzyme E1, heat shock protein 70, ferritin, metallothionein, transglutaminase, alpha 2-macroglobulin, integrin beta-PS, NF-κB-like transcription factor (Relish), vascular endothelial growth factor 2 (Vegf2), and astakine.
